# Supplementary material for: Machine Learning-Based Radiomics of the Optic Chiasm Predict Visual Outcome Following Pituitary Adenoma Surgery
Source: J Pers Med. 2021 Sep 30;11(10):991. doi: 10.3390/jpm11100991 (PMC8541242; doi:10.3390/jpm11100991)
Supplement: Supplementary file 1 [file jpm-11-00991-s001.zip]

Archive with 4 entries (2 files):
- jpm-1381777-supplementary/
- jpm-1381777-supplementary/supplementary/
- jpm-1381777-supplementary/supplementary/Supplementary Material 1.pdf
- jpm-1381777-supplementary/supplementary/Supplementary Material 2.pdf
